# Supplementary material for: Prognostic Significance of Admission Glucose Combined with Hemoglobin A1c in Acute Ischemic Stroke Patients with Reperfusion Therapy
Source: Brain Sci. 2022 Feb 21;12(2):294. doi: 10.3390/brainsci12020294 (PMC8869904; doi:10.3390/brainsci12020294)
Supplement: Supplementary file 1 [file brainsci-12-00294-s001.zip]

Archive with 1 entries (1 files):
- brainsci-1578813-supplementary.pdf
